# Supplementary material for: An Optimized NGS Workflow Defines Genetically Based Prognostic Categories for Patients with Uveal Melanoma
Source: Biomolecules. 2025 Jan 18;15(1):146. doi: 10.3390/biom15010146 (PMC11763870; doi:10.3390/biom15010146)
Supplement: Supplementary file 1 [file biomolecules-15-00146-s001.zip]

Archive with 10 entries (10 files):
- Figure S1.pdf
- Figure S2.pdf
- Figure S3.pdf
- Figure S4.pdf
- Table S1.pdf
- Table S2.pdf
- Table S3.pdf
- Table S4.pdf
- Table S5.pdf
- Table S6.xlsx
