# Supplementary material for: An Optimized NGS Workflow Defines Genetically Based Prognostic Categories for Patients with Uveal Melanoma
Source: Biomolecules. 2025 Jan 18;15(1):146. doi: 10.3390/biom15010146 (PMC11763870; doi:10.3390/biom15010146)
Supplement: Supplementary file 1 [file biomolecules-15-00146-s001.zip › Table S6.xlsx]

## Sheet: SNV INDELs_UM
Chr	Locus	Genotype	Ref	Observed Allele	Type	Genes	Location	Amino Acid Change	Exon	UM_1	UM_2	UM_3	UM_4	UM_5	UM_6	UM_7	UM_8	UM_9	UM_10	UM_11	UM_12	UM_13	UM_14	UM_15	UM_16	UM_17	UM_18	UM_19	UM_20	UM_21	UM_22	UM_23	UM_24	UM_25	UM_26	UM_27	UM_28	UM_29	UM_30	UM_31	UM_32	UM_33	UM_34	UM_35	UM_36	UM_37	UM_38	UM_39	UM_40
Chr:1	chr1:93297658	C/G	C	G	SNV	RPL5	RPL5:utr_5:NM_000969.5	p.?	1																											c.-14C>G
	chr1:93303110	C/T	C	T	SNV	RPL5	RPL5:utr_5:NM_000969.5	p.Arg209Cys	6																														c.625C>T
	chr1:93300375	G/A	G	A	SNV	RPL5	RPL5:exonic:NM_000969.5	p.Ala77Thr	4																				c.229G>A
	chr1:93300462	GCCC/ACCC	GCCC	ACCC,GCCT	SNV	RPL5	RPL5:exonic:NM_000969.5	p.Ala106Thr	4																		c.316G>A
	chr1:93303020	C/T	C	T	SNV	RPL5	RPL5:exonic:NM_000969.5	p.Arg179Ter	6																							c.535C>T
	chr1:93303065	G/A	G	A	SNV	RPL5	RPL5:exonic:NM_000969.5	p.Val194Ile	6																		c.580G>A
	chr1:93307345	C/T	C	T	SNV	RPL5	RPL5:exonic:NM_000969.5	p.Leu273Phe	8																		c.817C>T
Chr:2	chr2:198267471	G/A	G	A	SNV	SF3B1	SF3B1:exonic:NM_012433.4	p.Ala629Val	14																		c.1886C>T
	chr2:198267483	C/T	C	T	SNV	SF3B1	SF3B1:exonic:NM_012433.4	p.Arg625His	14		c.1874G>A																			c.1874G>A								c.1874G>A
	chr2:198267484	G/A	G	A	SNV	SF3B1	SF3B1:exonic:NM_012433.4	p.Arg625Cys	14							c.1873C>T										c.1873C>T
	chr2:198267491	C/G	C	G	SNV	SF3B1	SF3B1:exonic:NM_012433.4	p.Glu622Asp	14																							c.1866G>C
Ch:3	chr3:52436255	G/A	G	A	SNV	BAP1	BAP1:utr_3:NM_004656.4	p.?	17																		c.*49C>T
	chr3:52436311	C/T	C	T	SNV	BAP1	BAP1:exonic:NM_004656.4	p.Arg728His	17												c.2183G>A
	chr3:52436348	C/T	C	T	SNV	BAP1	BAP1:exonic:NM_004656.4	p.Asp716Asn	17																		c.2146G>A
	chr3:52436794	C/T	C	T	SNV	BAP1	BAP1:splicesite_5:NM_004656.4	p.?	15										c.1983+1G>A
	chr3:52436820	T/C	T	C	SNV	BAP1	BAP1:exonic:NM_004656.4	p.Glu653Gly	15																				c.1958A>G
	chr3:52437432	C/T	C	T	SNV	BAP1	BAP1:exonic:NM_004656.4	p.Glu577Lys	13												c.1729G>A
	chr3:52437454	CAC/CA	CAC	CA,GCA	INDEL	BAP1	BAP1:exonic:NM_004656.4	p.Val569CysfsTer2	13																																			c.1705delG
	chr3:52437722	GTGG/GTGA	GTGG	GG,GTGA	SNV	BAP1	BAP1:exonic:NM_004656.4	p.Pro479Leu	13																		c.1436C>T
	chr3:52437900	TC/T	TC	T	INDEL	BAP1	BAP1:exonic:NM_004656.4	p.Lys421ArgfsTer9	13
	chr3:52438566	G/A	G	A	SNV	BAP1	BAP1:exonic:NM_004656.4	p.Arg385Ter	12																																	c.1153C>T
	chr3:52439901	T/C	T	C	SNV	BAP1	BAP1:exonic:NM_004656.4	p.Ile271Val	10																				c.811A>G
	chr3:52441224	C/G	C	G	SNV	BAP1	BAP1:exonic:NM_004656.4	p.Glu182Asp	7																		c.546G>C
	chr3:52441253	AG/GC	AG	GC	MNV	BAP1	BAP1:exonic:NM_004656.4	p.[Ser172Arg;Tyr173His]	7																						c.516_517delCTinsGC
	chr3:52441282	C/CGCACT	C	CGCACT,T	INDEL	BAP1	BAP1:exonic:NM_004656.4	p.Arg163GlnfsTer26	7														c.483_487dup
	chr3:52441312	G/T	G	T	SNV	BAP1	BAP1:exonic:NM_004656.4	p.Pro153His	7																				c.458C>A
	chr3:52441414	C/T	C	T	SNV	BAP1	BAP1:splicesite_5:NM_004656.4	p.?	6																																				c.437+1G>A
	chr3:52441954	ATGAAGGCACTGCAGCCTAC/A	ATGAAGGCACTGCAGCCTAC	A	INDEL	BAP1	BAP1:splicesite_5:NM_004656.4	p.?	5																										c.375+1_375+19delGTAGGCTGCAGTGCCTTCA
	chr3:52441972	A/G	A	G	SNV	BAP1	BAP1:splicesite_5:NM_004656.4	p.?	5																												c.375+2T>C
	chr3:52442033	CGCTGCTGCAGTTCAGGAGCACGCTCAGCAAGGCATGA/C	CGCTGCTGCAGTTCAGGAGCACGCTCAGCAAGGCATGA	C	INDEL	BAP1	BAP1:exonic:NM_004656.4	p.His94TrpfsTer7	5																								c.279_315delTCATGCCTTGCTGAGCGTGCTCCTGAACTGCAGCAGC
	chr3:52442075	C/T	C	T	SNV	BAP1	BAP1:exonic:NM_004656.4	p.Ala92Thr	5																				c.274G>A
	chr3:52442542	T/C	T	C	SNV	BAP1	BAP1:exonic:NM_004656.4	p.Asp68Gly	4																																							c.203A>G
	chr3:52442599	AG/A	AG	A	INDEL	BAP1	BAP1:exonic:NM_004656.4	p.Leu49CysfsTer23	4				c.145delC
	chr3:52443595	A/G	A	G	SNV	BAP1	BAP1:exonic:NM_004656.4	p.Tyr33His	3															c.97T>C
	chr3:52443624	CCTG/C	CCTG	C	INDEL	BAP1	BAP1:splicesite_3:NM_004656.4	p.?	3											c.68-3_68-1delCAG
	chr3:52443625	CTGCGATGAGGAAAG/C	CTGCGATGAGGAAAG	C	INDEL	BAP1	BAP1:splicesite_3:NM_004656.4	p.?	3					c.68-15_68-2delCTTTCCTCATCGCA
	chr3:52443746	CAGGGT/C	CAGGGT	C	INDEL	BAP1	BAP1:exonic:NM_004656.4	p.Thr16AlafsTer51	2																															c.46_50delACCCT
	chr3:52443754	A/G	A	G	SNV	BAP1	BAP1:exonic:NM_004656.4	p.Phe15Leu	2																															c.43T>C
Chr:4	chr4:104030182	G/A	G	A	SNV	CENPE	CENPE:exonic:NM_001813.3	p.His2597Tyr	48																		c.7789C>T
	chr4:104066273	T	G	T/G	SNV	CENPE	CENPE:exonic:NM_001813.3	p.Arg1597Ser	32																																						c.4791A>C
	chr4:104068602	T/C	T	C	SNV	CENPE	CENPE:exonic:NM_001813.3	p.Lys1349Glu	29									c.4045A>G
Chr:7	chr7:140453119	C/T	C	T	SNV	BRAF	BRAF:exonic:NM_004333.6	p.Gly606Arg	15																				c.1816G>A
Chr:9	chr9:21970933	T/C	T	C	SNV	CDKN2A	CDKN2A:exonic:NM_001195132.2	p.His142Arg	2
	chr9:80409488	T/G	T	G	SNV	GNAQ	GNAQ:exonic:NM_002072.5	p.Gln209Pro	5			c.626A>C			c.626A>C	c.626A>C		c.626A>T				c.626A>C								c.626A>C	c.626A>C		c.626A>C				c.626A>C		c.626A>C		c.626A>C			c.626A>C
Chr:13	chr13:41133817	C/A	C	A	SNV	FOXO1	FOXO1:exonic:NM_002015.4	p.Gly604Val	2																				c.1811G>T
	chr13:41134288	G/A	G	A	SNV	FOXO1	FOXO1:exonic:NM_002015.4	p.Ser447Leu	2									c.1340C>T
	chr13:41239750	C/A	C	A	SNV	FOXO1	FOXO1:exonic:NM_002015.4	p.Lys200Asn	1																				c.600G>T
	chr13:41239797	G/A	G	A	SNV	FOXO1	FOXO1:exonic:NM_002015.4	p.Gln185Ter	1															c.553C>T
	chr13:41240096	T/G	T	G	SNV	FOXO1	FOXO1:exonic:NM_002015.4	p.Gln85Pro	1																							c.254A>C
	chr13:41240099	G/A	G	A	SNV	FOXO1	FOXO1:exonic:NM_002015.4	p.Pro84Leu	1	c.251C>T																																		c.251C>T
	chr13:49281414	G/A	G	A	SNV	CYSLTR2	CYSLTR2:exonic:NM_020377.5	p.Ser154Asn	5														c.461G>A
Chr:14	chr14:62162513	C/T	C	T	SNV	HIF1A	HIF1A:exonic:NM_001530.4	p.?	1																		c.-10C>T
	chr14:62187170	G/A	G	A	SNV	HIF1A	HIF1A:exonic:NM_001530.4	p.Val36Ile	2									c.106G>A
	chr14:62187245	A/T	A	T	SNV	HIF1A	HIF1A:exonic:NM_001530.4	p.Arg61Trp	2																				c.181A>T
	chr14:62194244	C/T	C	T	SNV	HIF1A	HIF1A:exonic:NM_001530.4	p.Pro215Leu	6																				c.644C>T
	chr14:62204928	C/T	C	T	SNV	HIF1A	HIF1A:exonic:NM_001530.4	p.Thr458Met	10																		c.1373C>T
	chr14:62207545	G/A	G	A	SNV	HIF1A	HIF1A:exonic:NM_001530.4	p.Asp578Asn	12																				c.1732G>A
	chr14:62207848	C/G	C	G	SNV	HIF1A	HIF1A:exonic:NM_001530.4	p.Gln679Glu	12																										c.2035C>G
	chr14:62207881	G/A	G	A	SNV	HIF1A	HIF1A:exonic:NM_001530.4	p.Val690Met	12									c.2068G>A
	chr14:62213736	C/A	C	A	SNV	HIF1A	HIF1A:exonic:NM_001530.4	p.Pro805His	15																				c.2414C>A
Chr:17	chr17:7572896	G/A	G	A	SNV	TP53	TP53:utr_3:NM_000546.6	p.?	11																		c.*31C>T
	chr17:7573926	C/T	C	T	SNV	TP53	TP53:splicesite_5:NM_000546.6	p.?	10																		c.1100+1G>A
	chr17:7573970	C/T	C	T	SNV	TP53	TP53:exonic:NM_000546.6	p.Ala353Thr	10																		c.1057G>A
	chr17:7579902	G/A	G	A	SNV	TP53	TP53:exonic:NM_000546.6	p.Pro4Leu	2									c.11C>T
	chr17:74732216	C/G	C	G	SNV	SRSF2	SRSF2:utr_3:NM_003016.4	p.?	2																																					c.*27G>C
	chr17:74732250	G/T	G	T	SNV	SRSF2	SRSF2:utr_3:NM_003016.4	p.Ser220Tyr	2																				c.659C>A
	chr17:74732289	T/C	T	C	SNV	SRSF2	SRSF2:utr_3:NM_003016.4	p.Lys207Arg	2																				c.620A>G
	chr17:74733310	C/T	C	T	SNV	SRSF2	SRSF2:utr_5:NM_003016.4	p.?	1																												c.-68G>A
Chr:19	chr19:3115012	C/T	C	T	SNV	GNA11	GNA11:exonic:NM_002067.5	p.Arg183Cys	4																																	c.547C>T				c.547C>T
	chr19:3118942	A/T	A	T	SNV	GNA11	GNA11:exonic:NM_002067.5	p.Gln209Leu	5	c.626A>T	c.626A>T		c.626A>T	c.626A>T			c.626A>T		c.626A>T		c.626A>T		c.626A>T	c.626A>T		c.626A>T	c.626A>T	c.626A>T	c.626A>T			c.626A>T			c.626A>T			c.626A>T		c.626A>T			c.626A>T		c.626A>T			c.626A>T	c.626A>T
Chr:20	chr20:9389753	G/A	G	A,T	SNV	PLCB4	PLCB4:exonic:NM_000933.4	p.Asp630Asn	23											c.1888G>A																						c.1888G>A
Chr:21	chrX:20156719	C/G	C	G	SNV	EIF1AX	EIF1AX:exonic:NM_001412.4	p.Arg13Pro	2								c.38G>C
	chrX:20156735	C/T	C	T	SNV	EIF1AX	EIF1AX:exonic:NM_001412.4	p.Gly8Arg	2																																		c.22G>A
	chrX:20156740	C/A	C	A	SNV	EIF1AX	EIF1AX:exonic:NM_001412.4	p.Gly6Val	2																	c.17G>T
	chrX:20159750	C/G	C	G	SNV	EIF1AX	EIF1AX:exonic:NM_001412.4	p.Lys3Asn	1													c.9G>C
[truncated: 4 more columns]
